# Supplementary material for: Hepatitis B Blood Donor Screening Data: An Under-Recognized Resource for Canadian Public Health Surveillance
Source: Viruses. 2023 Feb 1;15(2):409. doi: 10.3390/v15020409 (PMC9966614; doi:10.3390/v15020409)
Supplement: Supplementary file 1 [file viruses-15-00409-s001.zip]

Archive with 1 entries (1 files):
- viruses-2175738-supplementary.pdf
